# Supplementary material for: Elastomeric Compositions of Ethylene–Norbornene Copolymer Containing Biofillers Based on Coffee and Tea Waste
Source: Materials (Basel). 2024 Aug 22;17(16):4160. doi: 10.3390/ma17164160 (PMC11356043; doi:10.3390/ma17164160)
Supplement: Supplementary file 1 [file materials-17-04160-s001.zip]

Archive with 1 entries (1 files):
- materials-3102827-supplementary.pdf
